# Supplementary material for: Strength and Vulnerability: A Qualitative Study of Mental Health and Unmitigated Communion Among Female Migrants in Southeast England
Source: Int J Environ Res Public Health. 2026 Mar 6;23(3):330. doi: 10.3390/ijerph23030330 (PMC13027263; doi:10.3390/ijerph23030330)
Supplement: Supplementary file 1 [file ijerph-23-00330-s001.zip]

Archive with 1 entries (1 files):
- ijerph-4134235-supplementary.pdf
